# Supplementary material for: The Impact of Physical Form on the Biocompatibility of Poly(3-hexylthiophene-2,5-diyl)
Source: Materials (Basel). 2025 Oct 11;18(20):4671. doi: 10.3390/ma18204671 (PMC12565759; doi:10.3390/ma18204671)
Supplement: Supplementary file 1 [file materials-18-04671-s001.zip]

Archive with 1 entries (1 files):
- materials-3893313-supplementary.pdf
